# Supplementary material for: Central neural circuitry mediating courtship song perception in male Drosophila
Source: eLife. 2015 Sep 21;4:e08477. doi: 10.7554/eLife.08477 (PMC4575990; doi:10.7554/eLife.08477)
Supplement: Source code 1. — A Matlab GUI for synchronized video-taping and song stimulation in Figure 3. DOI: http://dx.doi.org/10.7554/eLife.08477.007 [file elife08477s002.zip]

Archive with 2 entries (2 files):
- gdcam.dll
- OlympiadAuditory_current.m
