# Supplementary material for: Central neural circuitry mediating courtship song perception in male Drosophila
Source: eLife. 2015 Sep 21;4:e08477. doi: 10.7554/eLife.08477 (PMC4575990; doi:10.7554/eLife.08477)
Supplement: Source code 1. — A Matlab GUI for synchronized video-taping and song stimulation in Figure 3. DOI: http://dx.doi.org/10.7554/eLife.08477.007 [file elife08477s002.zip › OlympiadAuditory_current.m]

function OlympiadAuditory_current(varargin)
%from: OlympiadAuditory_laptop_gdcam_indexedbackfill_090705

% Fly Olympiad Auditory Assay User Interface & Control Program
% v1.0
%
% Written by Gus K Lott III, PhD
% Neurobiological Instrumentation Engineer
% Howard Hughes Medical Institute - Janelia Farm Research Campus
% 19700 Helix Dr
% Ashburn, VA 20147
% 571.209.4362
% lottg@janelia.hhmi.org
% Modified 4/24/09 for Baker Lab (Alex's) rig w/ 4 cameras using gdcam
% adaptor dll
% --------------------------------------------------------------------
%Desired Feature List
%

% imaqmem


%
% Vi veri veniversum vivus vici
% 

imaqregister('C:\Documents and Settings\Bakerlab\My Documents\MATLAB\GusEditApril\gdcam.dll')

imaqreset
% imaqhwinfo

switch nargin
    case 0
        daqreset
        imaqreset
        %Call is: makegui( version , NIDAQ ID , frame rate, numCams )
        makegui('1.0','Dev1',10,1);
        %Can potentially replace these with a scan of the hardware for the appropriate ID, does not need to be static
end

%handle executing the experiment and logging the data
function StartStop(obj,event,fig)
gui=get(fig,'userdata');
get(obj,'value')
switch get(obj,'value')
    case 0
        set(obj,'backgroundcolor',[0.3 1 .3],'string','Start')
        gui.ao.stopfcn='';
        stop(gui.ao)
        stop(gui.vi)
 %       aviobj = close(gui.vi(1).DiskLogger)
        pause(1)
        
        preview(gui.vi(1))
%       preview(gui.vi(2))
        drawnow
        
        
        %stop ao, clean up
    case 1
        set(obj,'backgroundcolor',[1 .3 .3],'string','Stop')
        
        %prep vectors for loading
        au=get(gui.auImg,'userdata');
        preInc = get(gui.preInc,'userdata');
        preDur=get(gui.preAu,'userdata');
        totalDur=get(gui.durAu,'userdata');
        fRate=gui.frate;
        atten=get(gui.atten,'userdata');
        
        %create audio presentation vector
        outSig=zeros(totalDur*au.fs,3);
        
        if length(au.y)*au.fs > totalDur-preDur,
            disp('Shortening audio to match short duration.')
            thisau.y = au.y(1:min(au.fs*(totalDur-preDur), length(au.y)));
        else
            thisau.y = au.y;
        end
        
%         ind=(preDur*au.fs+1):(preDur*au.fs+length(thisau.y));
%         %attenuate signal (dB = 20*log10(gain))
%         outSig(ind,1)=10^(atten/20)*thisau.y';
      
        
% 5min gradient
        attenM = zeros(length(thisau.y),1);
        for i = 1:6
         attenM((1+(i-1)*length(thisau.y)/10):(i*length(thisau.y)/10),1)=10^(atten/20);
         atten=atten+2.5;
        end
        for i = 7:10
         attenM((1+(i-1)*length(thisau.y)/10):(i*length(thisau.y)/10),1)=10^(atten/20);
         atten=atten+5;
        end
        % add 60s silence and 30s of 20ms pulse song and 30s of 35ms pulse song
%          atten = atten -20;
% %         
%          attenM((1+14*length(thisau.y)/18):(18*length(thisau.y)/18),1)=10^(atten/20);
% %         
        attenM=attenM';
        ind=(preDur*au.fs+1):(preDur*au.fs+length(thisau.y));
        %attenuate signal (dB = 20*log10(gain))
        outSig(ind,1)=attenM.*thisau.y';
%         for i = 1:6
%         ind=(preDur*au.fs+1+(i-1)*length(thisau.y)/10):(preDur*au.fs+i*length(thisau.y)/10);
%         %attenuate signal (dB = 20*log10(gain))
%         outSig(ind,1)=10^(atten/20)*thisau.y';
%         atten=atten+2.5;
%         end
%         
%         for i = 7:10
%         ind=(preDur*au.fs+1+(i-1)*length(thisau.y)/10):(preDur*au.fs+i*length(thisau.y)/10);
%         %attenuate signal (dB = 20*log10(gain))
%         outSig(ind,1)=10^(atten/20)*thisau.y';
%         atten=atten+5;
%         end
        
        
        nFrames=floor(totalDur*fRate);
        disp(['Preparing ',num2str(nFrames),' frame recording.'])
        frameStep=floor(au.fs/fRate);
        trueFPS=au.fs/frameStep;
        disp(['Actual Frame Rate: ',num2str(trueFPS),' Hz'])
        
       % keyboard
        
        for i=1:nFrames
            ind=(i-1)*frameStep+1;
            outSig(ind:(ind+10),3)=5;
        end
        
        %Directory Structure, etc
        startdate=datestr(now,30);
            tube = get(gui.tubeconfig,'userdata');
            info.Genotype=get(tube.Genotype,'string');
            
            newdir=fullfile(get(gui.logfile,'string'),[startdate,'_',au.fname,'_',num2str(atten),'_Cam','_',get(tube.Genotype,'string')],'');
            mkdir(newdir);
            %save wave file w/ same time base
            wavwrite(outSig(:,1)/max(outSig(:,1)*1.01),au.fs,fullfile(newdir,['this_',au.fname]))
            
           % keyboard
            %***
            %save genotype data
      
            gTemp=get(tube.Gender,'string');
            info.Gender=gTemp{get(tube.Gender,'value')};
            info.Rearing=get(tube.Rearing,'string');
            info.n=str2num(get(tube.n,'string'));
            info.n_dead=str2num(get(tube.n_dead,'string'));
            info.DOB=get(tube.DOB,'string');
            info.Starved=str2num(get(tube.Starved,'string'));
            save(fullfile(newdir,['info','1','.mat']),'info')
                    
            %videoLogger, w/ special fname
           src = getselectedsource(gui.vi(1));
            %keyboard
           set(src,'fmfFileName',fullfile([newdir,['/',startdate,'_',au.fname,'_',num2str(atten),'_',get(tube.Genotype,'string')],'.fmf']))
           set(src,'LogFlag',1)
           global in
           global out
           in = fullfile([newdir,['\',startdate,'_',au.fname,'_',num2str(atten),'_Cam','1'],'.fmf']);
           out = fullfile([newdir,['\',startdate,'_',au.fname,'_',num2str(atten),'_Cam','1'],'.avi']);

        % aviLogger
 %       aviobj = avifile(fullfile([newdir,['/',startdate,'_',au.fname,'_',num2str(atten),'_Cam','1'],'.avi']));
%        logfile = avifile('E:\ChainingData\my_datalog.avi','Colormap',gray(256));
 %       aviobj.Quality = 50;
 %       aviobj.compression = 'None';
 %       aviobj.Colormap = gray(256);
 %       aviobj.fps = 1;
 %       gui.vi(1).LoggingMode = 'disk';
 %       gui.vi(1).DiskLogger = aviobj;
   %     gui.vi(1).FramesPerTrigger = 1;
   %     gui.vi(1).TriggerFrameDelay = 30;
   %     gui.vi(1).TriggerRepeat = inf;
            
        %set ao stopfcn to cleanup
        gui.ao.samplerate=au.fs;
        gui.ao.SamplesOutputFcnCount=floor(gui.ao.samplerate/15);
        
        %gui.ao.SamplesOutputFcn={@SOF,gui.nowTime,gui.ao.samplerate,preDur,gui.StartStop,gui.auAx,10};
        gui.ao.StopFcn={@AOStopFcn,gui.fig,nFrames};
        
        preLoadSeconds = 10;
        putdata(gui.ao,outSig(1:(gui.ao.samplerate*preLoadSeconds),:));
        gui.ao.userdata = outSig;
        
        global SecondsWrittenToBuffer
        SecondsWrittenToBuffer = preLoadSeconds;

        gui.ao.samplesoutputfcn = {@sof,gui.fig,gui.nowTime,gui.ao.samplerate,preDur,gui.StartStop,gui.auAx,10};
        gui.ao.samplesoutputfcncount = gui.ao.samplerate;
        
        
        disp(sprintf('Waiting for %gmin to preincubate - press SPACE to skip',preInc/60));
        pause(preInc)

        stoppreview(gui.vi(1))
        %stoppreview(gui.vi(2))
        
        disp('starting video system')
        start(gui.vi)
        pause(5)
        start(gui.ao)
        %why the are we only outputting 5416+/-10 frames?
        
end

function sof(obj,event,fig,nowTime,fs,preSilence,track,auAx,maxT)

%Backfill Buffer
global SecondsWrittenToBuffer
% fprintf('Seconds written to buffer: %g.\n',SecondsWrittenToBuffer)

outSig = get(obj,'userdata');  %this is gui.fig.userdata, even though we set gui.ao.userData = outSig above.  why is that?
currentStart = SecondsWrittenToBuffer*obj.samplerate+1;
currentStop = min((SecondsWrittenToBuffer+1)*obj.samplerate, length(outSig));
putdata(obj,outSig(currentStart:currentStop,:));
%plot(outSig(currentStart:currentStop,1))
SecondsWrittenToBuffer = SecondsWrittenToBuffer+1;


%update UI
currentTime=get(obj,'SamplesOutput')/fs;
%disp(currentTime)
set(track,'string',['Stop (',sprintf('%0.2f',currentTime),')'])
set(nowTime,'xdata',[1 1]*currentTime-preSilence)

try
    flushdata(imaqfind)
end


function AOStopFcn(obj,event,fig,nFrames)
gui=get(fig,'userdata');
set(gui.StartStop,'backgroundcolor',[0.3 1 .3],'string','Start','value',0)
set(gui.nowTime,'xdata',[0 0])

stop(gui.vi)
pause(5)       
preview(gui.vi(1))
%preview(gui.vi(2))
%
drawnow
startdate=datestr(now,30);
au=get(gui.auImg,'userdata');
atten=get(gui.atten,'userdata');
%newdir=fullfile('E:','ChainingData',[startdate,'_',au.fname,'_',num2str(atten),'_Cam','1'],'');
%in = fullfile([newdir,['\',startdate,'_',au.fname,'_',num2str(atten),'_Cam','1'],'.fmf']);
%out = fullfile([newdir,['\',startdate,'_',au.fname,'_',num2str(atten),'_Cam','1'],'.avi']);
global in
global out
%fmfframenum = fmf_frame_count(fullfile([newdir,['/',startdate,'_',au.fname,'_',num2str(atten),'_Cam','1'],'.fmf']));
% fmf2avi(in,out,nFrames,1)
%aviobj = close(gui.vi(1).DiskLogger)
for i = 3:-1:1,
    pause(i/10),
    beep
end


%key press function for UI
function kpf(obj,event,fig)
gui=get(fig,'userdata');
val=get(gui.atten,'userdata');
switch event.Key
    case 'uparrow'
        val=val+1;
    case 'downarrow'
        val=val-1;
end
if val>0; val=0; end

set(gui.atten,'userdata',val,'string',num2str(val))

%Validate a new string numeric value in a uicontrol
function checkVal(obj,event,fig)
gui=get(fig,'userdata');
val=str2double(get(obj,'string'));
if isnan(val)
    set(obj,'string',num2str(get(obj,'userdata')))
else
    if (obj==gui.atten)&(val>0); val=0; end
    set(obj,'userdata',val,'string',num2str(val))
end


function LoadWAV(obj,event,fig)
gui=get(fig,'userdata');
if event == 0,
    try
        %LOAD THIS SONG AS DEFAULT
        fname = '540s_260hz_gaussian_35msIPI_5Pulses_1DC_0pc55sKH_0pcScram.wav';
        pname = 'C:\Documents and Settings\Bakerlab\My Documents\MATLAB\SongMaker\';
    catch
            [fname, pname] = uigetfile('*.wav','Load .WAV Stimulus');
    end
else
    [fname, pname] = uigetfile('*.wav','Load .WAV Stimulus');
end
if isequal(fname,0) || isequal(pname,0)
   return
end

ff=fullfile(pname,fname);
[au.y au.fs au.nbits]=wavread(ff);
set(gui.wavName,'string',fname)

au.y=resample(au.y,10000,au.fs);
au.fs=10000;
au.fname=fname;
au.pname=pname;

% %build Spectrogram
n=floor(au.fs/10);
m=floor(length(au.y)/n);
img=zeros(floor(n/2),m);

for i=1:m
    ind=((i-1)*n+1):(i*n);
    ft=abs(fft(au.y(ind)-mean(au.y(ind))));
    img(:,i)=(ft(1:floor(end/2)));
end
img=max(max(img))-img;
img=img.^3;
xdat=linspace(0,(length(au.y)-1)/au.fs,m);
ydat=linspace(0,au.fs/2,n);
set(gui.auImg,'cdata',img,'xdata',xdat,'ydata',ydat,'userdata',au);
set(gui.auAx,'xtickmode','auto','xlim',[0 max(xdat)],'ylim',[0 300],'ydir','normal',...
    'ytick',[0:50:250],'fontsize',8,'ygrid','on','yaxislocation','right')
au.timeDur=length(au.y)/au.fs;
% set(gui.auImg,'xdata',linspace(0,au.timeDur,length(au.y)),'ydata',au.y,'userdata',au)
% set(gui.auAx,'xtickmode','auto','xlim',[0 au.timeDur],'ylim',[-1 1],'ydir','normal',...
%     'ytick',[],'xtick',[0:1:100],'fontsize',8,'ygrid','on','yaxislocation','right','xlim',[-1 1])

%ie, set the duration to three times the length of the stimulus
dur=ceil(length(au.y)/au.fs + 2 * ceil(length(au.y)/au.fs));
%one-third pre, one-third post
set(gui.durAu,'string',num2str(dur),'userdata',dur)
set(gui.preAu,'string',num2str(floor(length(au.y)/au.fs)),'userdata',floor(length(au.y)/au.fs));
set(gui.StartStop,'enable','on')

function openDir(obj,event,fig)
dos(['explorer ',pwd]);

function makegui(ver,daqID,frate,numCams)
%build user interface components

%Splash Screen
gui.frate = frate;
gui.version=ver;
gui.numCams = numCams;
delete(timerfind)
delete(findobj('tag','gOx1'));
delete(findobj('tag','gOx2'));

tempFig=figure('position',[0 0 1050 1150]/2,'menubar','none','numbertitle','off','name',...
    ['Fly Olympiad Auditory Assay v',gui.version],'tag','gOx','resize','off');
centerfig(tempFig)
axes('position',[0 0 1 1],'color',[.8 .9 .8],'ytick',[]...
    ,'xtick',[],'xlim',[0 1],'ylim',[0 1],'xcolor',[.4 .4 .4],'ycolor',[.4 .4 .4]);
axis off
aTemp=imread('Olympic_OlympiadLogo.jpg');
image(aTemp)
axis off
drawnow
warning('Reversing camera order hackishly')


%keyboard
%for i = 1:numCams
%    gui.vi(i)=videoinput('gdcam',numCams-i);
%    gui.vi(i).framespertrigger=inf;
%    triggerconfig(gui.vi(i),'hardware','risingEdge','TTL')
%    src = getselectedsource(gui.vi(i));
%    set(src,'Shutter',1200)
    %keyboard
%end

gui.vi(1)=videoinput('gdcam',0);
gui.vi(1).framespertrigger=inf;
triggerconfig(gui.vi(1),'hardware','risingEdge','TTL')
src = getselectedsource(gui.vi(1));
set(src,'Shutter',1200)


gui.ao=analogoutput('nidaq',daqID);
addchannel(gui.ao,[0 1 2]);
%Channel 0 is auditory signal output
%Channel 1 is frame clock

width=1200;
height=900;
%keyboard
gui.fig=figure('position',[0 0 width height],'tag','gOx1','menubar','none','numbertitle','off',...
    'name',['Alex''s Fly Porno Rig - v',gui.version,' - Gus Lott III, PhD - x4362'],'resize','on','color',[.7 .7 1]);
set(gui.fig,'keypressfcn',{@kpf,gui.fig});
centerfig(gui.fig)
delete(tempFig)

pos(1,:)=[0 .3 .5 .7];
pos(2,:)=[.5 .3 .5 .7];
pos(3,:)=[0 .3 .5 .7];
pos(4,:)=[.5 .3 .5 .7];


    gui.vidAx(1)=axes('units','normalized','position',pos(1,:),'color','none');
    vidRes = get(gui.vi(1),'VideoResolution');
    nBands = get(gui.vi(1),'NumberofBands');
    gui.pImage(1) = image( zeros(vidRes(2), vidRes(1), nBands) ,'parent',gui.vidAx(1));
    preview(gui.vi(1),gui.pImage(1))
    %keyboard


% gui.openDir=uicontrol('style','pushbutton','units','pixels','position',[656+100 125 width-656-100-10 20],...
%     'string','Open Dir','fontweight','bold','callback',{@openDir,gui.fig});

gui.audiop=uipanel('units','pixels','position',[645 10 550 200],'title','Auditory Presenation',...
    'fontweight','bold','backgroundcolor',[1 .7 .2],'foregroundcolor',[.6 .3 0]);
%visualization axis for audio during presentation
gui.auAx=axes('parent',gui.audiop,'position',[.3 .1 .65 .77],'ytick',[],'color',[1 .8 .3],'box','on');
gui.auImg=image(nan,'parent',gui.auAx,'cdatamapping','scaled');
% gui.auImg=line(nan,nan,'parent',gui.auAx,'color',[.5 0 0]);
gui.nowTime=line([0 0],[0 1000],'linewidth',2,'color','g');
set(gui.auAx,'ytick',[],'xtick',[],'box','on','xlim',[-1 1])
gui.soundLoad=uicontrol(gui.audiop,'style','pushbutton','units','normalized','position',[.3 .9 .2 .1],'string','Load .wav...',...
    'fontweight','bold','callback',{@LoadWAV,gui.fig});
gui.wavName=uicontrol(gui.audiop,'style','text','units','normalized','position',[.52 .9 .45 .1],'string','','horizontalalignment','left');


%Base output samplerate of 10kHz
%Audio:---------
%Attenuation

uicontrol('parent',gui.audiop,'style','text','units','normalized','string','Attenuation (dB):','position',[.02 .8 .2 .1],'horizontalalignment','left',...
    'backgroundcolor',get(gui.audiop,'backgroundcolor'),'fontweight','bold');
gui.atten=uicontrol('parent',gui.audiop,'style','edit','string','-48','userdata',-48,...
    'units','normalized','position',[.22 .8 .07 .12],'backgroundcolor','w',...
    'callback',{@checkVal,gui.fig});

uicontrol(gui.audiop,'style','text','units','normalized','string','','position',[.01 .75 .28 .01],'horizontalalignment','left',...
    'backgroundcolor','k','fontweight','bold');

%pre-trial wait
uicontrol('parent',gui.audiop,'style','text','units','normalized','string','PreInc (s):','position',[.02 .55 .2 .1],'horizontalalignment','left',...
    'backgroundcolor',get(gui.audiop,'backgroundcolor'),'fontweight','bold');
gui.preInc=uicontrol('parent',gui.audiop,'style','edit','string','0','userdata',0,...
    'units','normalized','position',[.22 .55 .07 .12],'backgroundcolor','w',...
    'callback',{@checkVal,gui.fig});
%in-trial wait
uicontrol('parent',gui.audiop,'style','text','units','normalized','string','Pre-Silence (s):','position',[.02 .4 .2 .1],'horizontalalignment','left',...
    'backgroundcolor',get(gui.audiop,'backgroundcolor'),'fontweight','bold');
gui.preAu=uicontrol('parent',gui.audiop,'style','edit','string','0','userdata',0,...
    'units','normalized','position',[.22 .4 .07 .12],'backgroundcolor','w',...
    'callback',{@checkVal,gui.fig});
%duration
uicontrol('parent',gui.audiop,'style','text','units','normalized','string','Total Dur (s):','position',[.02 .25 .2 .1],'horizontalalignment','left',...
    'backgroundcolor',get(gui.audiop,'backgroundcolor'),'fontweight','bold');
gui.durAu=uicontrol('parent',gui.audiop,'style','edit','string','0','userdata',0,...
    'units','normalized','position',[.18 .25 .07 .12],'backgroundcolor','w',...
    'callback',{@checkVal,gui.fig});


gui.StartStop=uicontrol(gui.audiop,'style','toggle','backgroundcolor',[0.3 1 .3],'string','Start','fontweight','bold','units','normalized',...
    'position',[0.01 0.01 .25 .15],'fontunits','normalized','fontsize',.6,'callback',{@StartStop,gui.fig},'enable','off');


gui.tubeconfig =uipanel('units','pixels','position',[10 10 145 110],'title',['Fly Type 1'],'backgroundcolor',[1 .7 .2],'fontweight','bold','foregroundcolor',[.6 .3 0]);
tube.Genotype=uicontrol('parent',gui.tubeconfig(1),'style','Edit','units','normalized',...
    'position',[0.02 0.8 0.96 .2],'string','genotype','backgroundcolor','w','horizontalalignment','left');
tube.Gender=uicontrol('parent',gui.tubeconfig(1),'style','popupmenu','units','normalized',...
    'position',[0.02 0.55 0.25 .2],'string',{'M','F','M/F'},'backgroundcolor','w');
tube.Rearing=uicontrol('parent',gui.tubeconfig(1),'style','Edit','units','normalized',...
    'position',[0.29 0.55 0.69 .2],'string','rearing','backgroundcolor','w','horizontalalignment','left');
uicontrol('parent',gui.tubeconfig(1),'style','text','units','normalized',...
    'position',[0.05 0.3 0.1 .2],'string','N:','backgroundcolor',get(gui.tubeconfig(1),'backgroundcolor'),'horizontalalignment','left','fontweight','bold','fontsize',10);
tube.n=uicontrol('parent',gui.tubeconfig(1),'style','Edit','units','normalized',...
    'position',[0.15 0.3 0.3 .2],'string','0','backgroundcolor','w');
uicontrol('parent',gui.tubeconfig(1),'style','text','units','normalized',...
    'position',[0.5 0.3 0.18 .2],'string','N_d:','backgroundcolor',get(gui.tubeconfig(1),'backgroundcolor'),'horizontalalignment','left','fontweight','bold','fontsize',10);
tube.n_dead=uicontrol('parent',gui.tubeconfig(1),'style','Edit','units','normalized',...
    'position',[0.68 0.3 0.3 .2],'string','0','backgroundcolor','w');
uicontrol('parent',gui.tubeconfig(1),'style','text','units','normalized',...
    'position',[0.02 0.05 0.18 .2],'string','DOB:','backgroundcolor',get(gui.tubeconfig(1),'backgroundcolor'),'horizontalalignment','left','fontweight','bold','fontsize',9);
tube.DOB=uicontrol('parent',gui.tubeconfig(1),'style','Edit','units','normalized',...
    'position',[0.20 0.05 0.4 .2],'string',datestr(now,23),'backgroundcolor','w');    
uicontrol('parent',gui.tubeconfig(1),'style','text','units','normalized',...
    'position',[0.63 0.05 0.18 .2],'string','Stv:','backgroundcolor',get(gui.tubeconfig(1),'backgroundcolor'),'horizontalalignment','left','fontweight','bold','fontsize',9);
tube.Starved=uicontrol('parent',gui.tubeconfig(1),'style','Edit','units','normalized',...
    'position',[0.79 0.05 0.21 .2],'string','9','backgroundcolor','w');    
set(gui.tubeconfig(1),'userdata',tube);
clear tube

%gui.tubeconfig(2)=uipanel('units','pixels','position',[165 10 145 110],'title',['Fly Type 2'],'backgroundcolor',[1 .7 .2],'fontweight','bold','foregroundcolor',[.6 .3 0]);
%tube.Genotype=uicontrol('parent',gui.tubeconfig(2),'style','Edit','units','normalized',...
%    'position',[0.02 0.8 0.96 .2],'string','genotype','backgroundcolor','w','horizontalalignment','left');
%tube.Gender=uicontrol('parent',gui.tubeconfig(2),'style','popupmenu','units','normalized',...
%    'position',[0.02 0.55 0.25 .2],'string',{'M','F','M/F'},'backgroundcolor','w');
%tube.Rearing=uicontrol('parent',gui.tubeconfig(2),'style','Edit','units','normalized',...
%    'position',[0.29 0.55 0.69 .2],'string','rearing','backgroundcolor','w','horizontalalignment','left');
%uicontrol('parent',gui.tubeconfig(2),'style','text','units','normalized',...
%    'position',[0.05 0.3 0.1 .2],'string','N:','backgroundcolor',get(gui.tubeconfig(2),'backgroundcolor'),'horizontalalignment','left','fontweight','bold','fontsize',10);
%tube.n=uicontrol('parent',gui.tubeconfig(2),'style','Edit','units','normalized',...
%    'position',[0.15 0.3 0.3 .2],'string','0','backgroundcolor','w');
%uicontrol('parent',gui.tubeconfig(2),'style','text','units','normalized',...
%    'position',[0.5 0.3 0.18 .2],'string','N_d:','backgroundcolor',get(gui.tubeconfig(2),'backgroundcolor'),'horizontalalignment','left','fontweight','bold','fontsize',10);
%tube.n_dead=uicontrol('parent',gui.tubeconfig(2),'style','Edit','units','normalized',...
%    'position',[0.68 0.3 0.3 .2],'string','0','backgroundcolor','w');
%uicontrol('parent',gui.tubeconfig(2),'style','text','units','normalized',...
%    'position',[0.02 0.05 0.18 .2],'string','DOB:','backgroundcolor',get(gui.tubeconfig(2),'backgroundcolor'),'horizontalalignment','left','fontweight','bold','fontsize',9);
%tube.DOB=uicontrol('parent',gui.tubeconfig(2),'style','Edit','units','normalized',...
%    'position',[0.20 0.05 0.4 .2],'string',datestr(now,23),'backgroundcolor','w');    
%uicontrol('parent',gui.tubeconfig(2),'style','text','units','normalized',...
%    'position',[0.63 0.05 0.18 .2],'string','Stv:','backgroundcolor',get(gui.tubeconfig(2),'backgroundcolor'),'horizontalalignment','left','fontweight','bold','fontsize',9);
%tube.Starved=uicontrol('parent',gui.tubeconfig(2),'style','Edit','units','normalized',...
%    'position',[0.79 0.05 0.21 .2],'string','9','backgroundcolor','w');
%set(gui.tubeconfig(2),'userdata',tube);
%clear tube
% 
% gui.tubeconfig(3)=uipanel('units','pixels','position',[320 10 145 110],'title',['Fly Type 3'],'backgroundcolor',[1 .7 .2],'fontweight','bold','foregroundcolor',[.6 .3 0]);
% tube.Genotype=uicontrol('parent',gui.tubeconfig(3),'style','Edit','units','normalized',...
%     'position',[0.02 0.8 0.96 .2],'string','genotype','backgroundcolor','w','horizontalalignment','left');
% tube.Gender=uicontrol('parent',gui.tubeconfig(3),'style','popupmenu','units','normalized',...
%     'position',[0.02 0.55 0.25 .2],'string',{'M','F','M/F'},'backgroundcolor','w');
% tube.Rearing=uicontrol('parent',gui.tubeconfig(3),'style','Edit','units','normalized',...
%     'position',[0.29 0.55 0.69 .2],'string','rearing','backgroundcolor','w','horizontalalignment','left');
% uicontrol('parent',gui.tubeconfig(3),'style','text','units','normalized',...
%     'position',[0.05 0.3 0.1 .2],'string','N:','backgroundcolor',get(gui.tubeconfig(3),'backgroundcolor'),'horizontalalignment','left','fontweight','bold','fontsize',10);
% tube.n=uicontrol('parent',gui.tubeconfig(3),'style','Edit','units','normalized',...
%     'position',[0.15 0.3 0.3 .2],'string','0','backgroundcolor','w');
% uicontrol('parent',gui.tubeconfig(3),'style','text','units','normalized',...
%     'position',[0.5 0.3 0.18 .2],'string','N_d:','backgroundcolor',get(gui.tubeconfig(3),'backgroundcolor'),'horizontalalignment','left','fontweight','bold','fontsize',10);
% tube.n_dead=uicontrol('parent',gui.tubeconfig(3),'style','Edit','units','normalized',...
%     'position',[0.68 0.3 0.3 .2],'string','0','backgroundcolor','w');
% uicontrol('parent',gui.tubeconfig(3),'style','text','units','normalized',...
%     'position',[0.02 0.05 0.18 .2],'string','DOB:','backgroundcolor',get(gui.tubeconfig(3),'backgroundcolor'),'horizontalalignment','left','fontweight','bold','fontsize',9);
% tube.DOB=uicontrol('parent',gui.tubeconfig(3),'style','Edit','units','normalized',...
%     'position',[0.20 0.05 0.4 .2],'string',datestr(now,23),'backgroundcolor','w');    
% uicontrol('parent',gui.tubeconfig(3),'style','text','units','normalized',...
%     'position',[0.63 0.05 0.18 .2],'string','Stv:','backgroundcolor',get(gui.tubeconfig(3),'backgroundcolor'),'horizontalalignment','left','fontweight','bold','fontsize',9);
% tube.Starved=uicontrol('parent',gui.tubeconfig(3),'style','Edit','units','normalized',...
%     'position',[0.79 0.05 0.21 .2],'string','9','backgroundcolor','w');
% set(gui.tubeconfig(3),'userdata',tube);
% clear tube
% 
% gui.tubeconfig(4)=uipanel('units','pixels','position',[475 10 145 110],'title',['Fly Type 4'],'backgroundcolor',[1 .7 .2],'fontweight','bold','foregroundcolor',[.6 .3 0]);
% tube.Genotype=uicontrol('parent',gui.tubeconfig(4),'style','Edit','units','normalized',...
%     'position',[0.02 0.8 0.96 .2],'string','genotype','backgroundcolor','w','horizontalalignment','left');
% tube.Gender=uicontrol('parent',gui.tubeconfig(4),'style','popupmenu','units','normalized',...
%     'position',[0.02 0.55 0.25 .2],'string',{'M','F','M/F'},'backgroundcolor','w');
% tube.Rearing=uicontrol('parent',gui.tubeconfig(4),'style','Edit','units','normalized',...
%     'position',[0.29 0.55 0.69 .2],'string','rearing','backgroundcolor','w','horizontalalignment','left');
% uicontrol('parent',gui.tubeconfig(4),'style','text','units','normalized',...
%     'position',[0.05 0.3 0.1 .2],'string','N:','backgroundcolor',get(gui.tubeconfig(4),'backgroundcolor'),'horizontalalignment','left','fontweight','bold','fontsize',10);
% tube.n=uicontrol('parent',gui.tubeconfig(4),'style','Edit','units','normalized',...
%     'position',[0.15 0.3 0.3 .2],'string','0','backgroundcolor','w');
% uicontrol('parent',gui.tubeconfig(4),'style','text','units','normalized',...
%     'position',[0.5 0.3 0.18 .2],'string','N_d:','backgroundcolor',get(gui.tubeconfig(4),'backgroundcolor'),'horizontalalignment','left','fontweight','bold','fontsize',10);
% tube.n_dead=uicontrol('parent',gui.tubeconfig(4),'style','Edit','units','normalized',...
%     'position',[0.68 0.3 0.3 .2],'string','0','backgroundcolor','w');
% uicontrol('parent',gui.tubeconfig(4),'style','text','units','normalized',...
%     'position',[0.02 0.05 0.18 .2],'string','DOB:','backgroundcolor',get(gui.tubeconfig(4),'backgroundcolor'),'horizontalalignment','left','fontweight','bold','fontsize',9);
% tube.DOB=uicontrol('parent',gui.tubeconfig(4),'style','Edit','units','normalized',...
%     'position',[0.20 0.05 0.4 .2],'string',datestr(now,23),'backgroundcolor','w');    
% uicontrol('parent',gui.tubeconfig(4),'style','text','units','normalized',...
%     'position',[0.63 0.05 0.18 .2],'string','Stv:','backgroundcolor',get(gui.tubeconfig(4),'backgroundcolor'),'horizontalalignment','left','fontweight','bold','fontsize',9);
% tube.Starved=uicontrol('parent',gui.tubeconfig(4),'style','Edit','units','normalized',...
%     'position',[0.79 0.05 0.21 .2],'string','9','backgroundcolor','w');
% set(gui.tubeconfig(4),'userdata',tube);
% clear tube


gui.logfile = uicontrol('style','text','units','pixels','position',[100 130 520 18],'string','H:/ChainingData/');
gui.getLogFile = uicontrol('style','pushbutton','units','pixels','position',[10 130 80 18],'string','Dir 4...','callback',{@getLogFile,gui.fig});

set(gui.fig,'userdata',gui)
LoadWAV(0,0,gui.fig)

tic

function getLogFile(obj,event,fig)
gui = get(fig,'userdata');
pname = uigetdir('fmf File Location'); 
    if isequal(pname,0)
       return
    else
       set(gui.logfile,'string',[pname,'\'])
    end


%EOF
