# Supplementary material for: Central neural circuitry mediating courtship song perception in male Drosophila
Source: eLife. 2015 Sep 21;4:e08477. doi: 10.7554/eLife.08477 (PMC4575990; doi:10.7554/eLife.08477)
Supplement: Source code 2. — A Matlab GUI for processing and analyzing the calcium-imaging data in Figure 5. DOI: http://dx.doi.org/10.7554/eLife.08477.011 [file elife08477s003.zip]

Archive with 3 entries (3 files):
- Calcium_imaging_GUI.m
- Information.txt
- Calcium_imaging_GUI.fig
