# Supplementary material for: Central neural circuitry mediating courtship song perception in male Drosophila
Source: eLife. 2015 Sep 21;4:e08477. doi: 10.7554/eLife.08477 (PMC4575990; doi:10.7554/eLife.08477)
Supplement: Source code 2. — A Matlab GUI for processing and analyzing the calcium-imaging data in Figure 5. DOI: http://dx.doi.org/10.7554/eLife.08477.011 [file elife08477s003.zip › Calcium_imaging_GUI.m]

function varargout = Calcium_imaging_GUI(varargin)
% % Graphical User Interface for Fruitfly Brain Imaging(FBI)
% Developed by Chuan Zhou (fruitflyroom@gmail.com) and Vivek Jayaraman (vivek@janelia.hhmi.org)
% Howard Hughes Medical Institute - Janelia Research Campus
% 19700 Helix Dr
% Ashburn, VA 20147
% 
% This is a GUI that allows browsing time-lapse series of .tiff files,
% selecting Regions Of Interest, calculating and plotting delta F/F, and
% saving the results to a .mat file.
% Please put this script and the accompanying .fig file into the same
% folder before running this script. This script requires a pre-installed
% Imaging Processing Toolbox.
% 
% Procedures:
% 1) Load the .tiff file by clicking the "Browse" Button.
% 2) In the "Initial Calculation" section, input the FPS (Frame per
%    second), Stimulus/s(start:end) (the start and the end time of the
%    delivered stimulus), Base Frame (the start and the end frame for
%    calculating a baseline delta F/F), and then click the "Calculate" Button.
% 3) The script will search for a frame of maximum dF/F during the stimulation period.
%    Select either "orginal" or "DeltaF/F" and then click the "Display" Button 
%    for displaying either the original image or the delta F/F activity
%    image of this maximum delta F/F frame.
% 4) Select one or multiple ROIs using the buttons "Ellipse", "Poly",
%    or "Freehand". Click "Clear Last" or "Clear All" for removing the last
%    ROI or all the ROIs.
% 5) Click "Plot" to plot curves of delta F/F and visualize the data with
%    raster plots below. Click "Make Movie" to generate a video of calcium
%    activity dynamics. Click "Save" to save all the processed data into a
%    .mat file.

%% CALCIUM_IMAGING_GUI M-file for Calcium_imaging_GUI.fig
%      CALCIUM_IMAGING_GUI, by itself, creates a new CALCIUM_IMAGING_GUI or raises the existing
%      singleton*.
%
%      H = CALCIUM_IMAGING_GUI returns the handle to a new CALCIUM_IMAGING_GUI or the handle to
%      the existing singleton*.
%
%      CALCIUM_IMAGING_GUI('Property','Value',...) creates a new CALCIUM_IMAGING_GUI using the
%      given property value pairs. Unrecognized properties are passed via
%      varargin to Calcium_imaging_GUI_OpeningFcn.  This calling syntax produces a
%      warning when there is an existing singleton*.
%
%      CALCIUM_IMAGING_GUI('CALLBACK') and CALCIUM_IMAGING_GUI('CALLBACK',hObject,...) call the
%      local function named CALLBACK in CALCIUM_IMAGING_GUI.M with the given input
%      arguments.
%
%      *See GUI Options on GUIDE's Tools menu.  Choose "GUI allows only one
%      instance to run (singleton)".
%
% See also: GUIDE, GUIDATA, GUIHANDLES

% Begin initialization code - DO NOT EDIT
gui_Singleton = 1;
gui_State = struct('gui_Name',       mfilename, ...
                   'gui_Singleton',  gui_Singleton, ...
                   'gui_OpeningFcn', @Calcium_imaging_GUI_OpeningFcn, ...
                   'gui_OutputFcn',  @Calcium_imaging_GUI_OutputFcn, ...
                   'gui_LayoutFcn',  [], ...
                   'gui_Callback',   []);
if nargin && ischar(varargin{1})
   gui_State.gui_Callback = str2func(varargin{1});
end

if nargout
    [varargout{1:nargout}] = gui_mainfcn(gui_State, varargin{:});
else
    gui_mainfcn(gui_State, varargin{:});
end
% End initialization code - DO NOT EDIT


% --- Executes just before Calcium_imaging_GUI is made visible.
function Calcium_imaging_GUI_OpeningFcn(hObject, eventdata, handles, varargin)
% This function has no output args, see OutputFcn.
% hObject    handle to figure
% eventdata  reserved - to be defined in a future version of MATLAB
% handles    structure with handles and user data (see GUIDATA)
% varargin   unrecognized PropertyName/PropertyValue pairs from the
%            command line (see VARARGIN)

% Choose default command line output for Calcium_imaging_GUI
handles.output = hObject;
axis([handles.image handles.PlotData handles.Colormap], 'off');
% Update handles structure
guidata(hObject, handles);

% UIWAIT makes Calcium_imaging_GUI wait for user response (see UIRESUME)
% uiwait(handles.figure1);


% --- Outputs from this function are returned to the command line.
function varargout = Calcium_imaging_GUI_OutputFcn(hObject, eventdata, handles)
% varargout  cell array for returning output args (see VARARGOUT);
% hObject    handle to figure
% eventdata  reserved - to be defined in a future version of MATLAB
% handles    structure with handles and user data (see GUIDATA)

% Get default command line output from handles structure
varargout{1} = handles.output;


% --- Executes on button press in checkbox1.
function checkbox1_Callback(hObject, eventdata, handles)
% hObject    handle to checkbox1 (see GCBO)
% eventdata  reserved - to be defined in a future version of MATLAB
% handles    structure with handles and user data (see GUIDATA)

% Hint: get(hObject,'Value') returns toggle state of checkbox1


% --- Executes on button press in checkbox2.
function checkbox2_Callback(hObject, eventdata, handles)
% hObject    handle to checkbox2 (see GCBO)
% eventdata  reserved - to be defined in a future version of MATLAB
% handles    structure with handles and user data (see GUIDATA)

% Hint: get(hObject,'Value') returns toggle state of checkbox2


% --- Executes on button press in Ellipse.
function Ellipse_Callback(hObject, eventdata, handles)
% hObject    handle to Ellipse (see GCBO)
% eventdata  reserved - to be defined in a future version of MATLAB
% handles    structure with handles and user data (see GUIDATA)
axes(handles.image);
i = length(handles.Mask.index);
i = i+1;
handles.Mask.roi{i} = imellipse;
mask = createMask(handles.Mask.roi{i});
color = rand(1,3);
setColor(handles.Mask.roi{i},color);
gpos = getPosition(handles.Mask.roi{i});
pos = [gpos(1)+gpos(3)/3,gpos(2)+gpos(4)/3];%[gpos(1)-gpos(3)/10,gpos(2)-gpos(4)/5];
handles.Mask.text{i} = text('Position',pos,'String',i,'Color',color,'FontSize',18);

handles.Mask.index = cat(2,handles.Mask.index,i);
%handles.Mask.roi = cat(2,handles.Mask.roi,{bw});
handles.Mask.matrix = cat(2,handles.Mask.matrix,mask);
handles.Mask.color = cat(2,handles.Mask.color,color);
%handles.Mask.text = cat(2,handles.Mask.text,t);

guidata(hObject, handles);


% --- Executes on button press in Poly.
function Poly_Callback(hObject, eventdata, handles)
% hObject    handle to Poly (see GCBO)
% eventdata  reserved - to be defined in a future version of MATLAB
% handles    structure with handles and user data (see GUIDATA)
axes(handles.image);
i = length(handles.Mask.index);
i = i+1;
handles.Mask.roi{i} = impoly;
%mask = createMask(handles.Mask.roi{i});
color = rand(1,3);
setColor(handles.Mask.roi{i},color);
pos = min(getPosition(handles.Mask.roi{i}),[],1);
handles.Mask.text{i} = text('Position',pos-2,'String',i,'Color',color,'FontSize',18);

handles.Mask.index = cat(2,handles.Mask.index,i);
%handles.Mask.roi = cat(2,handles.Mask.roi,{bw});
%handles.Mask.matrix = cat(2,handles.Mask.matrix,mask);
handles.Mask.color = cat(2,handles.Mask.color,color);
%handles.Mask.text = cat(2,handles.Mask.text,{t});
guidata(hObject, handles);


% --- Executes on button press in Freehand.
function Freehand_Callback(hObject, eventdata, handles)
% hObject    handle to Freehand (see GCBO)
% eventdata  reserved - to be defined in a future version of MATLAB
% handles    structure with handles and user data (see GUIDATA)
axes(handles.image);
i = length(handles.Mask.index);
i = i+1;
handles.Mask.roi{i} = imfreehand;
%mask = createMask(handles.Mask.roi{i});
color = rand(1,3);
setColor(handles.Mask.roi{i},color);
pos = min(getPosition(handles.Mask.roi{i}),[],1);
handles.Mask.text{i} = text('Position',pos,'String',i,'Color',color,'FontSize',18);

handles.Mask.index = cat(2,handles.Mask.index,i);
%handles.Mask.roi = cat(2,handles.Mask.roi,{bw});
%handles.Mask.matrix = cat(2,handles.Mask.matrix,mask);
handles.Mask.color = cat(2,handles.Mask.color,color);
%handles.Mask.text = cat(2,handles.Mask.text,t);
guidata(hObject, handles);


function FPS_Callback(hObject, eventdata, handles)
% hObject    handle to FPS (see GCBO)
% eventdata  reserved - to be defined in a future version of MATLAB
% handles    structure with handles and user data (see GUIDATA)

% Hints: get(hObject,'String') returns contents of FPS as text
%        str2double(get(hObject,'String')) returns contents of FPS as a double
handles.FPS=hObject;
guidata(hObject, handles);

% --- Executes during object creation, after setting all properties.
function FPS_CreateFcn(hObject, eventdata, handles)
% hObject    handle to FPS (see GCBO)
% eventdata  reserved - to be defined in a future version of MATLAB
% handles    empty - handles not created until after all CreateFcns called

% Hint: edit controls usually have a white background on Windows.
%       See ISPC and COMPUTER.
if ispc && isequal(get(hObject,'BackgroundColor'), get(0,'defaultUicontrolBackgroundColor'))
    set(hObject,'BackgroundColor','white');
end


function MaxF_Callback(hObject, eventdata, handles)
% hObject    handle to MaxF (see GCBO)
% eventdata  reserved - to be defined in a future version of MATLAB
% handles    structure with handles and user data (see GUIDATA)

% Hints: get(hObject,'String') returns contents of MaxF as text
%        str2double(get(hObject,'String')) returns contents of MaxF as a double
handles.MaxF=hObject;
guidata(hObject, handles);

% --- Executes during object creation, after setting all properties.
function MaxF_CreateFcn(hObject, eventdata, handles)
% hObject    handle to MaxF (see GCBO)
% eventdata  reserved - to be defined in a future version of MATLAB
% handles    empty - handles not created until after all CreateFcns called

% Hint: edit controls usually have a white background on Windows.
%       See ISPC and COMPUTER.
if ispc && isequal(get(hObject,'BackgroundColor'), get(0,'defaultUicontrolBackgroundColor'))
    set(hObject,'BackgroundColor','white');
end


function start_Callback(hObject, eventdata, handles)
% hObject    handle to start (see GCBO)
% eventdata  reserved - to be defined in a future version of MATLAB
% handles    structure with handles and user data (see GUIDATA)

% Hints: get(hObject,'String') returns contents of start as text
%        str2double(get(hObject,'String')) returns contents of start as a double
handles.start=hObject;
guidata(hObject, handles);

% --- Executes during object creation, after setting all properties.
function start_CreateFcn(hObject, eventdata, handles)
% hObject    handle to start (see GCBO)
% eventdata  reserved - to be defined in a future version of MATLAB
% handles    empty - handles not created until after all CreateFcns called

% Hint: edit controls usually have a white background on Windows.
%       See ISPC and COMPUTER.
if ispc && isequal(get(hObject,'BackgroundColor'), get(0,'defaultUicontrolBackgroundColor'))
    set(hObject,'BackgroundColor','white');
end


% --- Executes on button press in Plot.
function Plot_Callback(hObject, eventdata, handles)
% hObject    handle to Plot (see GCBO)
% eventdata  reserved - to be defined in a future version of MATLAB
% handles    structure with handles and user data (see GUIDATA)
axes(handles.PlotData);
set(handles.PlotData,'NextPlot','replace');
FPS = str2double(get(handles.FPS,'string'));
Sti_start = str2double(get(handles.Sti_start,'string'));
Sti_end = str2double(get(handles.Sti_end,'string'));
min1 = zeros(1,length(handles.Mask.index));
max1 = min1;
leng = length(handles.Mask.index);
delf_f_mean = cell(1,leng);
for i = 1:leng
    
    handles.Mask.matrix{i} = createMask(handles.Mask.roi{i});
    npix = length(find(handles.Mask.matrix{i}));
    [~,i1] = max(max(handles.Mask.matrix{i},[],1));
    [~,i2] = max(max(handles.Mask.matrix{i},[],2));
%    set(handles.Mask.text{i},'Position',[i1-3,i2-3]);
    bw2 = repmat(handles.Mask.matrix{i}, [1 1 handles.nFrames]);
    delf_f=bw2.*(handles.delf_f);
    delf_f_mean {i} = squeeze(nansum(nansum(delf_f, 1),2)./npix);
    min1(i) = min(delf_f_mean{i});
    max1(i) = max(delf_f_mean{i});
    plot(handles.PlotData,1/FPS:1/FPS:handles.nFrames/FPS, delf_f_mean{i},'Color',handles.Mask.color{i});
    set(handles.PlotData,'NextPlot','add');
end
min2 = min(min1);
max2 = max(max1);
ylim(handles.PlotData,[min2-5,max2+5]);
plot(handles.PlotData,[Sti_start Sti_end],[min2-3 min2-3],'LineWidth',6,'Color','r');
xlabel(handles.PlotData,'Time/sec');
ylabel(handles.PlotData,'\DeltaF/F');
handles.Mask.delf_f_mean = cell2mat(delf_f_mean);
axes(handles.Colormap);
set(handles.Colormap,'NextPlot','replace');

imagesc([0 handles.nFrames/FPS],[1 leng],handles.Mask.delf_f_mean');
colormap(jet(100));
axis on;

for i = 1:leng
text('Position',[-1, i],'String',i,'Color',handles.Mask.color{i},'FontSize',18);

end
set(handles.Colormap,'NextPlot','add');
plot(handles.Colormap,[Sti_start Sti_end],[leng+0.5 leng+0.5],'LineWidth',6,'Color','r');
%set(t,'clipping','off')
colorbar;
guidata(hObject, handles);
set(handles.Status,'String','Plot Done!');


% --- Executes on button press in Browse.
function Browse_Callback(hObject, eventdata, handles)
% hObject    handle to Browse (see GCBO)
% eventdata  reserved - to be defined in a future version of MATLAB
% handles    structure with handles and user data (see GUIDATA)
axes(handles.image);
filename=imgetfile;
set(handles.File,'string',filename);

imfinf = imfinfo(filename);
nFrames = length(imfinf);
sizeImg2 = imfinf.Width;
sizeImg1 = imfinf.Height;

Image1=zeros(sizeImg1,sizeImg2,nFrames);

for i=1:nFrames
    Image1(:,:,i)=imread(filename,i, 'Info', imfinf);
end

handles.Image_data = Image1;
handles.nFrames = nFrames;
imshow(Image1(:,:,1),[],'Parent',handles.image);
guidata(hObject, handles);
set(handles.Status,'String','Browsing Done!');

% --- Executes on button press in Calculate.
function Calculate_Callback(hObject, eventdata, handles)
% hObject    handle to Calculate (see GCBO)
% eventdata  reserved - to be defined in a future version of MATLAB
% handles    structure with handles and user data (see GUIDATA)

Image1=double(handles.Image_data);
nFrames=length(handles.Image_data);
% % filtering Image with a 3x3 mean convolution filter
% filter=fspecial('average',[3 3]);
% Image=imfilter(Image1, filter, 'conv');

% Filter image with a median filter if it has speckle-noise (salt & pepper
% noise)
G_Image = zeros(size(Image1));
for i = 1:nFrames
    G_Image(:,:,i) = medfilt2(squeeze(Image1(:,:,i)), [5 5]);
end 

Sti_start = str2double(get(handles.Sti_start,'string'));
Sti_end = str2double(get(handles.Sti_end,'string'));
FPS = str2double(get(handles.FPS,'string'));

firstbaselineframe = str2double(get(handles.start,'String'));
lastbaselineframe = str2double(get(handles.End,'String'));
baselineFrames = [firstbaselineframe : lastbaselineframe];
if get(handles.Mov_Corr,'value')
    % If movement correction is required,
    % take the baseline frame and perform correlations of all frames with
    % that frame. If the peaks of these correlations do not all line up,
    % shift them in x and y so that they do.
    subG_Image=G_Image(:,:,firstbaselineframe:end);
    crossG_Image=zeros(2*size(subG_Image,1)-1,2*size(subG_Image,2)-1, ...
        size(subG_Image,3));
    
    for i=1:size(subG_Image,3)
        crossG_Image(:,:,i)=normxcorr2(subG_Image(:,:,1),subG_Image(:,:,i));
    end
    
    % locate max/min values across rows of corr matrix, locate max/min values
    % across columnes of rs
    
    [Grs GrI]=max(crossG_Image,[],1);
    [Gcs GcI]= max(Grs,[],2);
    
    [Gms GmI]=min(crossG_Image,[],1);
    [Gns GnI]=min(Gms,[],2);
    
    
    GmoveX=GcI-(size(subG_Image,1)); %(original matrix 2nd dimension's size)
    GmoveY=GrI(GcI)-(size(subG_Image,2));
    
    GmoveXmax=max(squeeze(GmoveX));
    GmoveXmin=min(squeeze(GmoveX));
    
    GmoveYmax=max(squeeze(GmoveY));
    GmoveYmin=min(squeeze(GmoveY));
    
    % constructing aligned stack of inmages
    G_ImageReg=zeros(size(subG_Image,1)-(abs(GmoveYmax)+abs(GmoveYmin)), ...
        size(subG_Image,2)-(abs(GmoveXmax)+abs(GmoveXmin)),size(subG_Image,3));
    
    for i=1:size(subG_Image,3)
        G_ImageReg(:,:,i)=subG_Image((1+abs(GmoveYmin)):(128-abs(GmoveYmax)),...
            (1+abs(GmoveXmax)):(128-abs(GmoveXmin)),i);
    end
else
    G_ImageReg = G_Image;
end

G_MeanBaseline = mean(G_ImageReg(:,:,baselineFrames),3);
G_MeanBaseline(G_MeanBaseline < 1) = nan; % Avoid artificially inflated values because of small baseline

G_BaseLineFluorescence = repmat(G_MeanBaseline, [1 1 size(G_ImageReg,3)]);

G_DeltaFluorescence = G_ImageReg-G_BaseLineFluorescence;

delf_f = (G_DeltaFluorescence./G_BaseLineFluorescence)*100;

% For the movie, show only the relevant pixels. Allow user to select ROIs
% of interest using an image of the maximum delf_f frame from the first
% half of images (IF this doesn't work well because of noise, ask user to
% specify this frame based on a timepoint during stimulation)
% Use a time-filtered delf_f calculation to figure out maximum frame
delf_f_forMaxFrame = sgolayfilt(delf_f,3,15,[],3); 
[maxDF maxDFFrame] = nanmax(nansum(nansum(delf_f_forMaxFrame(:,:,Sti_start*FPS:(2*Sti_end-Sti_start)*FPS),2),1));
maxDFFrame = Sti_start*FPS + maxDFFrame;
handles.ImageReg = G_ImageReg;
handles.delf_f = delf_f;
handles.maxDFFrame = maxDFFrame;

guidata(hObject, handles);
set(handles.Status,'String','Calculation Done!');


function End_Callback(hObject, eventdata, handles)
% hObject    handle to End (see GCBO)
% eventdata  reserved - to be defined in a future version of MATLAB
% handles    structure with handles and user data (see GUIDATA)

% Hints: get(hObject,'String') returns contents of End as text
%        str2double(get(hObject,'String')) returns contents of End as a double
handles.End=hObject;
guidata(hObject, handles);

% --- Executes during object creation, after setting all properties.
function End_CreateFcn(hObject, eventdata, handles)
% hObject    handle to End (see GCBO)
% eventdata  reserved - to be defined in a future version of MATLAB
% handles    empty - handles not created until after all CreateFcns called

% Hint: edit controls usually have a white background on Windows.
%       See ISPC and COMPUTER.
if ispc && isequal(get(hObject,'BackgroundColor'), get(0,'defaultUicontrolBackgroundColor'))
    set(hObject,'BackgroundColor','white');
end


% --- Executes during object creation, after setting all properties.
function File_CreateFcn(hObject, eventdata, handles)
% hObject    handle to File (see GCBO)
% eventdata  reserved - to be defined in a future version of MATLAB
% handles    empty - handles not created until after all CreateFcns called


% --- Executes on button press in Display.
function Display_Callback(hObject, eventdata, handles)
% hObject    handle to Display (see GCBO)
% eventdata  reserved - to be defined in a future version of MATLAB
% handles    structure with handles and user data (see GUIDATA)
axes(handles.image);
Frame = handles.maxDFFrame;
Image_o = handles.ImageReg(:,:,Frame);
Image_f = mean(handles.delf_f(:,:,Frame-5:Frame+5),3);
min_o = min(min(Image_o));
max_o = max(max(Image_o));
min_f = min(min(Image_f));
max_f = max(max(Image_f));
Image_g = ind2rgb(uint8(round((Image_o-min_o)./(max_o-min_o).*255)),gray(100));
Image_o = uint8(round((Image_o-min_o)./(max_o-min_o).*255));
Image_f = uint8(round((Image_f-min_f)./(max_f-min_f).*255));
overlay = cat(3,Image_o,Image_f,zeros(size(Image_o)));
original = get(handles.checkbox1,'value');
rgb = ind2rgb(Image_f,jet(300));
dF = get(handles.checkbox2,'value'); 

if original == 1 && dF == 1
    t=imshow(overlay);
elseif original == 0 && dF == 1
%    t=imshow(handles.delf_f(:,:,Frame),jet(100));
    t=imshow(rgb);
elseif original == 1 && dF == 0
    t=imshow(Image_g);
else
    t=imshow(Image_g);
end
handles.Mask = struct();
handles.Mask.index = [];
handles.Mask.roi = {};
handles.Mask.matrix = {};
handles.Mask.color = {};
handles.Mask.text = {};

set(handles.Status,'String','Display Done!');
guidata(hObject, handles);

% --- Executes on button press in Mov_Corr.
function Mov_Corr_Callback(hObject, eventdata, handles)
% hObject    handle to Mov_Corr (see GCBO)
% eventdata  reserved - to be defined in a future version of MATLAB
% handles    structure with handles and user data (see GUIDATA)

% Hint: get(hObject,'Value') returns toggle state of Mov_Corr


% --- Executes on button press in Movie.
function Movie_Callback(hObject, eventdata, handles)
% hObject    handle to Movie (see GCBO)
% eventdata  reserved - to be defined in a future version of MATLAB
% handles    structure with handles and user data (see GUIDATA)


% --- Executes on button press in Clear_last.
function Clear_last_Callback(hObject, eventdata, handles)
% hObject    handle to Clear_last (see GCBO)
% eventdata  reserved - to be defined in a future version of MATLAB
% handles    structure with handles and user data (see GUIDATA)
i = length(handles.Mask.index);
delete(handles.Mask.roi{i});
delete(handles.Mask.text{i});
handles.Mask.index = handles.Mask.index(1:end-1);
%handles.Mask.roi = handles.Mask.roi(1:end-1);
handles.Mask.matrix = handles.Mask.matrix(1:end-1);
handles.Mask.color = handles.Mask.color(1:end-1);
guidata(hObject, handles);

% --- Executes on button press in Clear_all.
function Clear_all_Callback(hObject, eventdata, handles)
% hObject    handle to Clear_all (see GCBO)
% eventdata  reserved - to be defined in a future version of MATLAB
% handles    structure with handles and user data (see GUIDATA)
for i = 1:length(handles.Mask.index)
    delete(handles.Mask.roi{i});
    delete(handles.Mask.text{i});
end

handles.Mask.index = [];
handles.Mask.matrix = {};
handles.Mask.color = {};

guidata(hObject, handles);

% --- Executes during object creation, after setting all properties.
function Status_CreateFcn(hObject, eventdata, handles)
% hObject    handle to Status (see GCBO)
% eventdata  reserved - to be defined in a future version of MATLAB
% handles    empty - handles not created until after all CreateFcns called


function Sti_start_Callback(hObject, eventdata, handles)
% hObject    handle to Sti_start (see GCBO)
% eventdata  reserved - to be defined in a future version of MATLAB
% handles    structure with handles and user data (see GUIDATA)

% Hints: get(hObject,'String') returns contents of Sti_start as text
%        str2double(get(hObject,'String')) returns contents of Sti_start as a double
handles.Sti_start=hObject;
guidata(hObject, handles);

% --- Executes during object creation, after setting all properties.
function Sti_start_CreateFcn(hObject, eventdata, handles)
% hObject    handle to Sti_start (see GCBO)
% eventdata  reserved - to be defined in a future version of MATLAB
% handles    empty - handles not created until after all CreateFcns called

% Hint: edit controls usually have a white background on Windows.
%       See ISPC and COMPUTER.
if ispc && isequal(get(hObject,'BackgroundColor'), get(0,'defaultUicontrolBackgroundColor'))
    set(hObject,'BackgroundColor','white');
end


function Sti_end_Callback(hObject, eventdata, handles)
% hObject    handle to Sti_end (see GCBO)
% eventdata  reserved - to be defined in a future version of MATLAB
% handles    structure with handles and user data (see GUIDATA)

% Hints: get(hObject,'String') returns contents of Sti_end as text
%        str2double(get(hObject,'String')) returns contents of Sti_end as a double
handles.Sti_end=hObject;
guidata(hObject, handles);

% --- Executes during object creation, after setting all properties.
function Sti_end_CreateFcn(hObject, eventdata, handles)
% hObject    handle to Sti_end (see GCBO)
% eventdata  reserved - to be defined in a future version of MATLAB
% handles    empty - handles not created until after all CreateFcns called

% Hint: edit controls usually have a white background on Windows.
%       See ISPC and COMPUTER.
if ispc && isequal(get(hObject,'BackgroundColor'), get(0,'defaultUicontrolBackgroundColor'))
    set(hObject,'BackgroundColor','white');
end

% --- Executes on button press in Save.
function Save_Callback(hObject, eventdata, handles)
% hObject    handle to Save (see GCBO)
% eventdata  reserved - to be defined in a future version of MATLAB
% handles    structure with handles and user data (see GUIDATA)
[pname,fname,~]=fileparts(get(handles.File,'string'));
delf_f_mean = handles.Mask.delf_f_mean;
mkdir(pname,fname);
im1 = getframe(handles.image);
im2 = getframe(handles.PlotData);
im3 = getframe(handles.Colormap);
im4 = getframe(get(handles.image,'Parent'));
imwrite(im1.cdata,fullfile(pname,fname,'ROIimage.png'));
imwrite(im2.cdata,fullfile(pname,fname,'Plot.png'));
imwrite(im3.cdata,fullfile(pname,fname,'Colormap.png'));
imwrite(im4.cdata,fullfile(pname,fname,'GUI.png'));
save(fullfile(pname,fname,'AnalysisResult.mat'),'delf_f_mean');
set(handles.Status,'String','Save Done!');
