# Supplementary material for: Central neural circuitry mediating courtship song perception in male Drosophila
Source: eLife. 2015 Sep 21;4:e08477. doi: 10.7554/eLife.08477 (PMC4575990; doi:10.7554/eLife.08477)
Supplement: Source code 2. — A Matlab GUI for processing and analyzing the calcium-imaging data in Figure 5. DOI: http://dx.doi.org/10.7554/eLife.08477.011 [file elife08477s003.zip › Information.txt]

% Graphical User Interface for Fruitfly Brain Imaging(FBI)
Developed by Chuan Zhou (fruitflyroom@gmail.com) and Vivek Jayaraman (vivek@janelia.hhmi.org)
Howard Hughes Medical Institute - Janelia Research Campus
19700 Helix Dr
Ashburn, VA 20147

This is a GUI that allows browsing time-lapse series of .tiff files,
selecting Regions Of Interest, calculating and plotting delta F/F, and
saving the results to a .mat file.
Please put this script and the accompanying .fig file into the same
folder before running this script. This script requires a pre-installed
Imaging Processing Toolbox.

Procedures:
1) Load the .tiff file by clicking the "Browse" Button.
2) In the "Initial Calculation" section, input the FPS (Frame per
   second), Stimulus/s(start:end) (the start and the end time of the
   delivered stimulus), Base Frame (the start and the end frame for
   calculating a baseline delta F/F), and then click the "Calculate" Button.
3) The script will search for a frame of maximum dF/F during the stimulation period.
   Select either "orginal" or "DeltaF/F" and then click the "Display" Button 
   for displaying either the original image or the delta F/F activity
   image of this maximum delta F/F frame.
4) Select one or multiple ROIs using the buttons "Ellipse", "Poly",
   or "Freehand". Click "Clear Last" or "Clear All" for removing the last
   ROI or all the ROIs.
5) Click "Plot" to plot curves of delta F/F and visualize the data with
   raster plots below. Click "Make Movie" to generate a video of calcium
   activity dynamics. Click "Save" to save all the processed data into a
   .mat file.
